# Supplementary material for: ﻿Paragomphus alami sp. nov. (Odonata, Gomphidae): a new dragonfly species described from the White Nile River, Sudan
Source: Zookeys. 2025 Dec 30;1265:159–74. doi: 10.3897/zookeys.1265.168108 (PMC12776021; doi:10.3897/zookeys.1265.168108)
Supplement: XML Treatment for Paragomphus alami [file zookeys.1265.168108-treatment1.xml]

<!DOCTYPE tp:taxon-treatment
  PUBLIC "-//TaxonX//DTD Taxonomic Treatment Publishing DTD v0 20100105//EN" "tax-treatment-NSO.dtd">
<tp:taxon-treatment xmlns:tp="http://www.plazi.org/taxpub"><tp:treatment-meta><kwd-group><label>Taxon classification</label><kwd>
                <named-content content-type="kingdom">Animalia</named-content>
              </kwd></kwd-group><mixed-citation publication-type="journal"><person-group><name><surname>Salah</surname><given-names>Mohamed</given-names></name><name><surname>Baleela</surname><given-names>Rania</given-names></name><name><surname>Ahmed</surname><given-names>Esraa Yousif</given-names></name><name><surname>Isam</surname><given-names>Babiker</given-names></name><name><surname>Abdalla</surname><given-names>Almontasirbillah</given-names></name><name><surname>Masri</surname><given-names>Mai</given-names></name><name><surname>Elfaki</surname><given-names>Esra</given-names></name></person-group><article-title>﻿<italic><tp:taxon-name><tp:taxon-name-part taxon-name-part-type="genus" reg="Paragomphus">Paragomphus</tp:taxon-name-part> <tp:taxon-name-part taxon-name-part-type="species" reg="alami">alami</tp:taxon-name-part></tp:taxon-name></italic> sp. nov. (<tp:taxon-name><tp:taxon-name-part taxon-name-part-type="order">Odonata</tp:taxon-name-part></tp:taxon-name>, <tp:taxon-name><tp:taxon-name-part taxon-name-part-type="family">Gomphidae</tp:taxon-name-part></tp:taxon-name>): a new dragonfly species described from the White Nile River, Sudan</article-title><source>Zookeys</source><day>30</day><month>12</month><year>2025</year><volume>1265</volume><fpage>159</fpage><lpage>174</lpage><pub-id pub-id-type="doi">10.3897/zookeys.1265.168108</pub-id></mixed-citation></tp:treatment-meta><tp:nomenclature><label>﻿</label><tp:taxon-name><object-id xmlns:xlink="http://www.w3.org/1999/xlink" content-type="arpha" xlink:type="simple">D282A66D-4C9D-5363-AF9B-EA133B809DD4</object-id>
              <tp:taxon-name-part taxon-name-part-type="genus" reg="Paragomphus">Paragomphus</tp:taxon-name-part>
              <tp:taxon-name-part taxon-name-part-type="species" reg="alami">alami</tp:taxon-name-part>
              <object-id xmlns:xlink="http://www.w3.org/1999/xlink" content-type="zoobank" xlink:type="simple">https://zoobank.org/004B7FCE-9FAF-4506-9E8C-BA1DEEBB35CE</object-id>
            </tp:taxon-name><tp:taxon-status xmlns:xlink="http://www.w3.org/1999/xlink" xlink:type="simple">sp. nov.</tp:taxon-status><xref ref-type="fig" rid="F1">Figs 1</xref><xref ref-type="fig" rid="F2">, 2A, C</xref><xref ref-type="fig" rid="F3">, 3A, D, G</xref><xref ref-type="fig" rid="F4">, 4A</xref><xref ref-type="fig" rid="F5">, 5A</xref><xref ref-type="fig" rid="F6">, 6B</xref></tp:nomenclature><tp:treatment-sec sec-type="type material" id="SECID0EEEAG"><title>Type material.</title><p><bold><italic>Holotype</italic>.</bold> Sudan • 1 ♂; Khartoum State, Jebel Aulia, north of Jebel Aulia Dam, floodplain on the western bank of the White Nile River, with <italic><tp:taxon-name><tp:taxon-name-part taxon-name-part-type="genus" reg="Vachellia">Vachellia</tp:taxon-name-part></tp:taxon-name></italic> tree cover; large river with sandy bottom; <named-content xmlns:xlink="http://www.w3.org/1999/xlink" content-type="dwc:verbatimCoordinates" xlink:type="simple"><named-content content-type="geo-json" specific-use="{&#34;type&#34;:&#34;Point&#34;,&#34;coordinates&#34;:[32.450833,15.240833]}" id="NCID0EZEAG" xlink:type="simple">15°14'27"N, 32°27'03"E</named-content></named-content>, 382 m a.s.l; 23. Aug. 2019; Mohamed Salah leg. Caught with an aerial net while resting in a <italic><tp:taxon-name><tp:taxon-name-part taxon-name-part-type="genus" reg="Vachellia">Vachellia</tp:taxon-name-part></tp:taxon-name></italic> tree. <abbrev xmlns:xlink="http://www.w3.org/1999/xlink" xlink:title="Barcode Sudan Project" id="ABBRID0EFFAG" xlink:type="simple">BOLD</abbrev> ID: <ext-link xmlns:xlink="http://www.w3.org/1999/xlink" xlink:href="https://portal.boldsystems.org/record/SDZBC010-21" ext-link-type="uri" xlink:type="simple">SDZBC010-21</ext-link>.COI-5P. Deposited in the Sudan Natural History Museum (<named-content xmlns:xlink="http://www.w3.org/1999/xlink" content-type="dwc:institutional_code" xlink:title="Sudan Natural History Museum" xlink:href="http://grbio.org/institution/sudan-natural-history-museum-0" xlink:type="simple">SNHM</named-content> 1.582) (Fig. <xref ref-type="fig" rid="F1">1A</xref>).</p><fig id="F1" position="float" orientation="portrait"><object-id xmlns:xlink="http://www.w3.org/1999/xlink" content-type="doi" xlink:type="simple">10.3897/zookeys.1265.168108.figure1</object-id><object-id xmlns:xlink="http://www.w3.org/1999/xlink" content-type="arpha" xlink:type="simple">70A04D41-2D07-5728-8F17-81653349DF0F</object-id><label>Figure 1.</label><caption><p><italic><tp:taxon-name><tp:taxon-name-part taxon-name-part-type="genus" reg="Paragomphus">Paragomphus</tp:taxon-name-part> <tp:taxon-name-part taxon-name-part-type="species" reg="alami">alami</tp:taxon-name-part></tp:taxon-name></italic> sp. nov. <bold>A.</bold> Male holotype (<named-content xmlns:xlink="http://www.w3.org/1999/xlink" content-type="dwc:institutional_code" xlink:title="Sudan Natural History Museum" xlink:href="http://grbio.org/institution/sudan-natural-history-museum-0" xlink:type="simple">SNHM</named-content> 1.582) from Jebel Aulia, Khartoum State, Sudan, collected 23 August 2019; <bold>B.</bold> Mature life male observed and photographed in the wild in Al-Sunt Forest, Khartoum State, Sudan, photographed 4 July 2022.</p></caption><graphic xmlns:xlink="http://www.w3.org/1999/xlink" xlink:href="zookeys-1265-159_article-168108__-g001.jpg" position="float" orientation="portrait" xlink:type="simple" id="oo_1502432.jpg"><uri content-type="original_file" xlink:type="simple">https://binary.pensoft.net/fig/1502432</uri></graphic></fig><p><bold><italic>Paratypes</italic>.</bold> Sudan • 2 ♀♀, 1 ♂; same locality as holotype: Khartoum State, Jebel Aulia, north of Jebel Aulia Dam, floodplain on the western bank of the White Nile River, with <italic><tp:taxon-name><tp:taxon-name-part taxon-name-part-type="genus" reg="Vachellia">Vachellia</tp:taxon-name-part></tp:taxon-name></italic> tree cover; <named-content xmlns:xlink="http://www.w3.org/1999/xlink" content-type="dwc:verbatimCoordinates" xlink:type="simple"><named-content content-type="geo-json" specific-use="{&#34;type&#34;:&#34;Point&#34;,&#34;coordinates&#34;:[32.450833,15.240833]}" id="NCID0EHHAG" xlink:type="simple">15°14'27"N, 32°27'03"E</named-content></named-content>; alt. 382 m a.s.l.; 23 Aug 2019 Mohamed Salah leg.; Deposited in the Sudan Natural History Museum (<named-content xmlns:xlink="http://www.w3.org/1999/xlink" content-type="dwc:institutional_code" xlink:title="Sudan Natural History Museum" xlink:href="http://grbio.org/institution/sudan-natural-history-museum-0" xlink:type="simple">SNHM</named-content> 1.583, <named-content xmlns:xlink="http://www.w3.org/1999/xlink" content-type="dwc:institutional_code" xlink:title="Sudan Natural History Museum" xlink:href="http://grbio.org/institution/sudan-natural-history-museum-0" xlink:type="simple">SNHM</named-content> 1.584, <named-content xmlns:xlink="http://www.w3.org/1999/xlink" content-type="dwc:institutional_code" xlink:title="Sudan Natural History Museum" xlink:href="http://grbio.org/institution/sudan-natural-history-museum-0" xlink:type="simple">SNHM</named-content> 1.585).</p></tp:treatment-sec><tp:treatment-sec sec-type="material" id="SECID0EYHAG"><title>Other material.</title><p>Sudan • 2 ♂♂, 1 ♀; Khartoum State, Jebel Aulia, north of Jebel Aulia Dam, floodplain on the western bank of the White Nile River with <italic><tp:taxon-name><tp:taxon-name-part taxon-name-part-type="genus" reg="Vachellia">Vachellia</tp:taxon-name-part></tp:taxon-name></italic> tree cover; <named-content xmlns:xlink="http://www.w3.org/1999/xlink" content-type="dwc:verbatimCoordinates" xlink:type="simple"><named-content content-type="geo-json" specific-use="{&#34;type&#34;:&#34;Point&#34;,&#34;coordinates&#34;:[32.467778,15.241111]}" id="NCID0EIIAG" xlink:type="simple">15°14'28"N, 32°28'04"E</named-content></named-content>; alt. 380 m. a.s.l.; 5 Jul. 2022; Mohamed Salah leg.; preserved in the private collection of the first author (Mohamed Salah).</p></tp:treatment-sec><tp:treatment-sec sec-type="diagnosis" id="SECID0ENIAG"><title>Diagnosis.</title><p><italic><tp:taxon-name><tp:taxon-name-part taxon-name-part-type="genus" reg="Paragomphus">Paragomphus</tp:taxon-name-part> <tp:taxon-name-part taxon-name-part-type="species" reg="alami">alami</tp:taxon-name-part></tp:taxon-name></italic> (Fig. <xref ref-type="fig" rid="F1">1B</xref>) closely resembles <italic><tp:taxon-name><tp:taxon-name-part taxon-name-part-type="genus" reg="Paragomphus">P.</tp:taxon-name-part> <tp:taxon-name-part taxon-name-part-type="species" reg="lacustris">lacustris</tp:taxon-name-part></tp:taxon-name></italic> in the following: (a) habitus moderate size, hindwing length 24–25 mm; (b) labrum pale; (c) thorax yellowish-green, with fine, poorly defined brown stripes; (d) S8-9 with broad foliations; (e) cerci thick, with blunt apex ending in a black tooth and cerci parallel to each other to their end; (f) epiproct reduced to about one-third the length of the cerci. However, <italic><tp:taxon-name><tp:taxon-name-part taxon-name-part-type="genus" reg="Paragomphus">P.</tp:taxon-name-part> <tp:taxon-name-part taxon-name-part-type="species" reg="alami">alami</tp:taxon-name-part></tp:taxon-name></italic> is readily distinguished from <italic><tp:taxon-name><tp:taxon-name-part taxon-name-part-type="genus" reg="Paragomphus">P.</tp:taxon-name-part> <tp:taxon-name-part taxon-name-part-type="species" reg="lacustris">lacustris</tp:taxon-name-part></tp:taxon-name></italic> in the following: (1) pterostigma yellow but brown in <italic><tp:taxon-name><tp:taxon-name-part taxon-name-part-type="genus" reg="Paragomphus">P.</tp:taxon-name-part> <tp:taxon-name-part taxon-name-part-type="species" reg="lacustris">lacustris</tp:taxon-name-part></tp:taxon-name></italic>; (2) mesepisternum bearing two stripes, one running parallel to the middorsal stripe, while the other is straight and situated near the antealar sinus, extending anteriorly toward the head and dividing apically into two short branches that form a distinct Y-shape (Fig. <xref ref-type="fig" rid="F2">2</xref>); (3) cerci shorter and less curved than in <italic><tp:taxon-name><tp:taxon-name-part taxon-name-part-type="genus" reg="Paragomphus">P.</tp:taxon-name-part> <tp:taxon-name-part taxon-name-part-type="species" reg="lacustris">lacustris</tp:taxon-name-part></tp:taxon-name></italic>, which has longer cerci that are strongly curved toward the epiproct, especially when seen from the ventral view (Fig. <xref ref-type="fig" rid="F3">3</xref>); and (4) epiproct shorter than in <italic><tp:taxon-name><tp:taxon-name-part taxon-name-part-type="genus" reg="Paragomphus">P.</tp:taxon-name-part> <tp:taxon-name-part taxon-name-part-type="species" reg="lacustris">lacustris</tp:taxon-name-part></tp:taxon-name></italic>, and its basal section, in lateral view, abbreviated, more strongly upcurved, and sharply demarcated from the apical section (Figs <xref ref-type="fig" rid="F3">3</xref>, <xref ref-type="fig" rid="F4">4</xref>).</p><fig id="F2" position="float" orientation="portrait"><object-id xmlns:xlink="http://www.w3.org/1999/xlink" content-type="doi" xlink:type="simple">10.3897/zookeys.1265.168108.figure2</object-id><object-id xmlns:xlink="http://www.w3.org/1999/xlink" content-type="arpha" xlink:type="simple">BBDEE581-6534-5A30-90C2-FB61E15EB5EC</object-id><label>Figure 2.</label><caption><p>Thoracic coloration in <italic><tp:taxon-name><tp:taxon-name-part taxon-name-part-type="genus" reg="Paragomphus">Paragomphus</tp:taxon-name-part></tp:taxon-name></italic> species. <bold>A, C.</bold><italic><tp:taxon-name><tp:taxon-name-part taxon-name-part-type="genus" reg="Paragomphus">P.</tp:taxon-name-part> <tp:taxon-name-part taxon-name-part-type="species" reg="alami">alami</tp:taxon-name-part></tp:taxon-name></italic> sp. nov.; <bold>B.</bold><italic><tp:taxon-name><tp:taxon-name-part taxon-name-part-type="genus" reg="Paragomphus">P.</tp:taxon-name-part> <tp:taxon-name-part taxon-name-part-type="species" reg="lacustris">lacustris</tp:taxon-name-part></tp:taxon-name></italic>; <bold>D.</bold><italic><tp:taxon-name><tp:taxon-name-part taxon-name-part-type="genus" reg="Paragomphus">P.</tp:taxon-name-part> <tp:taxon-name-part taxon-name-part-type="species" reg="elpidius">elpidius</tp:taxon-name-part></tp:taxon-name></italic>. Note the mesepisternal stripe of <italic><tp:taxon-name><tp:taxon-name-part taxon-name-part-type="genus" reg="Paragomphus">P.</tp:taxon-name-part> <tp:taxon-name-part taxon-name-part-type="species" reg="alami">alami</tp:taxon-name-part></tp:taxon-name></italic> near the antealar sinus, extending anteriorly toward the head and dividing into two short branches that form Y shape (red arrow). Note also that the thoracic stripes in <italic><tp:taxon-name><tp:taxon-name-part taxon-name-part-type="genus" reg="Paragomphus">P.</tp:taxon-name-part> <tp:taxon-name-part taxon-name-part-type="species" reg="alami">alami</tp:taxon-name-part></tp:taxon-name></italic> sp. nov. are fine and poorly defined, while in <italic><tp:taxon-name><tp:taxon-name-part taxon-name-part-type="genus" reg="Paragomphus">P.</tp:taxon-name-part> <tp:taxon-name-part taxon-name-part-type="species" reg="elpidius">elpidius</tp:taxon-name-part></tp:taxon-name></italic> they are sharp, bold, and well defined.</p></caption><graphic xmlns:xlink="http://www.w3.org/1999/xlink" xlink:href="zookeys-1265-159_article-168108__-g002.jpg" position="float" orientation="portrait" xlink:type="simple" id="oo_1502433.jpg"><uri content-type="original_file" xlink:type="simple">https://binary.pensoft.net/fig/1502433</uri></graphic></fig><fig id="F3" position="float" orientation="portrait"><object-id xmlns:xlink="http://www.w3.org/1999/xlink" content-type="doi" xlink:type="simple">10.3897/zookeys.1265.168108.figure3</object-id><object-id xmlns:xlink="http://www.w3.org/1999/xlink" content-type="arpha" xlink:type="simple">6472601A-6763-5DE0-95AD-6D1E73FA9C06</object-id><label>Figure 3.</label><caption><p>Male appendages of <italic><tp:taxon-name><tp:taxon-name-part taxon-name-part-type="genus" reg="Paragomphus">Paragomphus</tp:taxon-name-part></tp:taxon-name></italic> species. <bold>A, D, G.</bold><italic><tp:taxon-name><tp:taxon-name-part taxon-name-part-type="genus" reg="Paragomphus">P.</tp:taxon-name-part> <tp:taxon-name-part taxon-name-part-type="species" reg="alami">alami</tp:taxon-name-part></tp:taxon-name></italic> sp. nov.; <bold>B, E, H.</bold><italic><tp:taxon-name><tp:taxon-name-part taxon-name-part-type="genus" reg="Paragomphus">P.</tp:taxon-name-part> <tp:taxon-name-part taxon-name-part-type="species" reg="lacustris">lacustris</tp:taxon-name-part></tp:taxon-name></italic>; <bold>C, F, I.</bold><italic><tp:taxon-name><tp:taxon-name-part taxon-name-part-type="genus" reg="Paragomphus">P.</tp:taxon-name-part> <tp:taxon-name-part taxon-name-part-type="species" reg="elpidius">elpidius</tp:taxon-name-part></tp:taxon-name></italic>. Shown in lateral (<bold>A–C</bold>), dorsal (<bold>D–F</bold>), and ventral (<bold>G–I</bold>) views. Note the short, thick cerci with a distinct ventral tooth in <italic><tp:taxon-name><tp:taxon-name-part taxon-name-part-type="genus" reg="Paragomphus">P.</tp:taxon-name-part> <tp:taxon-name-part taxon-name-part-type="species" reg="alami">alami</tp:taxon-name-part></tp:taxon-name></italic>, the longer and more curved cerci in <italic><tp:taxon-name><tp:taxon-name-part taxon-name-part-type="genus" reg="Paragomphus">P.</tp:taxon-name-part> <tp:taxon-name-part taxon-name-part-type="species" reg="lacustris">lacustris</tp:taxon-name-part></tp:taxon-name></italic>, and the slender cerci of <italic><tp:taxon-name><tp:taxon-name-part taxon-name-part-type="genus" reg="Paragomphus">P.</tp:taxon-name-part> <tp:taxon-name-part taxon-name-part-type="species" reg="elpidius">elpidius</tp:taxon-name-part></tp:taxon-name></italic>.</p></caption><graphic xmlns:xlink="http://www.w3.org/1999/xlink" xlink:href="zookeys-1265-159_article-168108__-g003.jpg" position="float" orientation="portrait" xlink:type="simple" id="oo_1502434.jpg"><uri content-type="original_file" xlink:type="simple">https://binary.pensoft.net/fig/1502434</uri></graphic></fig><fig id="F4" position="float" orientation="portrait"><object-id xmlns:xlink="http://www.w3.org/1999/xlink" content-type="doi" xlink:type="simple">10.3897/zookeys.1265.168108.figure4</object-id><object-id xmlns:xlink="http://www.w3.org/1999/xlink" content-type="arpha" xlink:type="simple">C5A8983C-7E89-5814-8F7D-8F0B1AD7610F</object-id><label>Figure 4.</label><caption><p>Differences in epiproct shape in <italic><tp:taxon-name><tp:taxon-name-part taxon-name-part-type="genus" reg="Paragomphus">Paragomphus</tp:taxon-name-part></tp:taxon-name></italic> males (in lateral view). <bold>A.</bold><italic><tp:taxon-name><tp:taxon-name-part taxon-name-part-type="genus" reg="Paragomphus">P.</tp:taxon-name-part> <tp:taxon-name-part taxon-name-part-type="species" reg="alami">alami</tp:taxon-name-part></tp:taxon-name></italic> sp. nov.; <bold>B.</bold><italic><tp:taxon-name><tp:taxon-name-part taxon-name-part-type="genus" reg="Paragomphus">P.</tp:taxon-name-part> <tp:taxon-name-part taxon-name-part-type="species" reg="lacustris">lacustris</tp:taxon-name-part></tp:taxon-name></italic>; <bold>C.</bold><italic><tp:taxon-name><tp:taxon-name-part taxon-name-part-type="genus" reg="Paragomphus">P.</tp:taxon-name-part> <tp:taxon-name-part taxon-name-part-type="species" reg="elpidius">elpidius</tp:taxon-name-part></tp:taxon-name></italic>. The epiproct of <italic><tp:taxon-name><tp:taxon-name-part taxon-name-part-type="genus" reg="Paragomphus">P.</tp:taxon-name-part> <tp:taxon-name-part taxon-name-part-type="species" reg="alami">alami</tp:taxon-name-part></tp:taxon-name></italic> sp. nov. is shorter than in <italic><tp:taxon-name><tp:taxon-name-part taxon-name-part-type="genus" reg="Paragomphus">P.</tp:taxon-name-part> <tp:taxon-name-part taxon-name-part-type="species" reg="lacustris">lacustris</tp:taxon-name-part></tp:taxon-name></italic> and <italic><tp:taxon-name><tp:taxon-name-part taxon-name-part-type="genus" reg="Paragomphus">P.</tp:taxon-name-part> <tp:taxon-name-part taxon-name-part-type="species" reg="elpidius">elpidius</tp:taxon-name-part></tp:taxon-name></italic>, its basal section especially being notably abbreviated, more strongly upcurved, and more sharply demarcated from the apical section. Also note the apical teeth of <italic><tp:taxon-name><tp:taxon-name-part taxon-name-part-type="genus" reg="Paragomphus">P.</tp:taxon-name-part> <tp:taxon-name-part taxon-name-part-type="species" reg="elpidius">elpidius</tp:taxon-name-part></tp:taxon-name></italic>, which are absent in <italic><tp:taxon-name><tp:taxon-name-part taxon-name-part-type="genus" reg="Paragomphus">P.</tp:taxon-name-part> <tp:taxon-name-part taxon-name-part-type="species" reg="alami">alami</tp:taxon-name-part></tp:taxon-name></italic> and <italic><tp:taxon-name><tp:taxon-name-part taxon-name-part-type="genus" reg="Paragomphus">P.</tp:taxon-name-part> <tp:taxon-name-part taxon-name-part-type="species" reg="lacustris">lacustris</tp:taxon-name-part></tp:taxon-name></italic>.</p></caption><graphic xmlns:xlink="http://www.w3.org/1999/xlink" xlink:href="zookeys-1265-159_article-168108__-g004.jpg" position="float" orientation="portrait" xlink:type="simple" id="oo_1502435.jpg"><uri content-type="original_file" xlink:type="simple">https://binary.pensoft.net/fig/1502435</uri></graphic></fig><p><italic><tp:taxon-name><tp:taxon-name-part taxon-name-part-type="genus" reg="Paragomphus">Paragomphus</tp:taxon-name-part> <tp:taxon-name-part taxon-name-part-type="species" reg="alami">alami</tp:taxon-name-part></tp:taxon-name></italic> is distinguished from <italic><tp:taxon-name><tp:taxon-name-part taxon-name-part-type="genus" reg="Paragomphus">P.</tp:taxon-name-part> <tp:taxon-name-part taxon-name-part-type="species" reg="elpidius">elpidius</tp:taxon-name-part></tp:taxon-name></italic> and <italic><tp:taxon-name><tp:taxon-name-part taxon-name-part-type="genus" reg="Paragomphus">P.</tp:taxon-name-part> <tp:taxon-name-part taxon-name-part-type="species" reg="lemperti">lemperti</tp:taxon-name-part></tp:taxon-name></italic> by the following: (1) pterostigma yellow but brown in <italic><tp:taxon-name><tp:taxon-name-part taxon-name-part-type="genus" reg="Paragomphus">P.</tp:taxon-name-part> <tp:taxon-name-part taxon-name-part-type="species" reg="elpidius">elpidius</tp:taxon-name-part></tp:taxon-name></italic> and <italic><tp:taxon-name><tp:taxon-name-part taxon-name-part-type="genus" reg="Paragomphus">P.</tp:taxon-name-part> <tp:taxon-name-part taxon-name-part-type="species" reg="lemperti">lemperti</tp:taxon-name-part></tp:taxon-name></italic>; (2) thoracic stripes fine and poorly defined but in <italic><tp:taxon-name><tp:taxon-name-part taxon-name-part-type="genus" reg="Paragomphus">P.</tp:taxon-name-part> <tp:taxon-name-part taxon-name-part-type="species" reg="elpidius">elpidius</tp:taxon-name-part></tp:taxon-name></italic> and <italic><tp:taxon-name><tp:taxon-name-part taxon-name-part-type="genus" reg="Paragomphus">P.</tp:taxon-name-part> <tp:taxon-name-part taxon-name-part-type="species" reg="lemperti">lemperti</tp:taxon-name-part></tp:taxon-name></italic> they are sharp, bold, and well defined; (3) cerci thick with blunt apex ending in a black tooth but in <italic><tp:taxon-name><tp:taxon-name-part taxon-name-part-type="genus" reg="Paragomphus">P.</tp:taxon-name-part> <tp:taxon-name-part taxon-name-part-type="species" reg="elpidius">elpidius</tp:taxon-name-part></tp:taxon-name></italic> and <italic><tp:taxon-name><tp:taxon-name-part taxon-name-part-type="genus" reg="Paragomphus">P.</tp:taxon-name-part> <tp:taxon-name-part taxon-name-part-type="species" reg="lemperti">lemperti</tp:taxon-name-part></tp:taxon-name></italic> they are slender and strongly curved and with a fairly blunt apex; and (4) epiproct shorter and its basal section, in lateral view, is abbreviated, more strongly upcurved, sharply demarcated from the apical section, and the epiproct’s two branches lack the sharp black tooth at their end, but in <italic><tp:taxon-name><tp:taxon-name-part taxon-name-part-type="genus" reg="Paragomphus">P.</tp:taxon-name-part> <tp:taxon-name-part taxon-name-part-type="species" reg="elpidius">elpidius</tp:taxon-name-part></tp:taxon-name></italic> and <italic><tp:taxon-name><tp:taxon-name-part taxon-name-part-type="genus" reg="Paragomphus">P.</tp:taxon-name-part> <tp:taxon-name-part taxon-name-part-type="species" reg="lemperti">lemperti</tp:taxon-name-part></tp:taxon-name></italic> the epiproct is relatively longer and the two branches terminate in a black sharp tooth.</p></tp:treatment-sec><tp:treatment-sec sec-type="description" id="SECID0EKZAG"><title>Morphological description.</title><p>Total body length 49 mm, abdomen (excluding appendages) 36 mm, forewing length 27 mm, hindwing length 25.5 mm, forewing pterostigma 3.6 mm.</p><p>Eyes, in life, are pale blue; frons, anteclypeus, and postclypeus are yellowish green, with a median row of small, black spots on the postfrons. The vertex near the ocellus is light brown with yellow spots. The labrum, mandibles, and genae are uniformly pale.</p><p>The thorax is mostly yellowish green, with a thin brown metapleural stripe and a slightly broader brown middorsal stripe. The lower part of metepisternum below the metastigma is pale yellow. There are two fine brown stripes on mesepisternum: one runs parallel to middorsal stripe, and the other one straight and near the antealar sinus, extending anteriorly toward the head and dividing into two short branches at the end, where it forms a Y shape, a feature absent in <italic><tp:taxon-name><tp:taxon-name-part taxon-name-part-type="genus" reg="Paragomphus">P.</tp:taxon-name-part> <tp:taxon-name-part taxon-name-part-type="species" reg="lacustris">lacustris</tp:taxon-name-part></tp:taxon-name></italic> (Fig. <xref ref-type="fig" rid="F2">2A, C</xref>). Both the metepimeron and mesepimeron near the legs have dark-brown ends. The base of the legs (coxa and trochanter) near the abdomen is creamy white. The femur is pale yellow, with a light-brown border, and the tibia and tarsus are dark brown to black. The wings are hyaline, lacking any tint or marking, and the pterostigma is yellow.</p><p>The abdomen, in general, is brown with white rings. Segment 1 is pale yellow to yellowish green, with a slight brownish tint posterodorsally near the tergite margins. Segment 2 bears a broad, central brown band, proximally yellowish-green and creamy white border at the genital lobes. Segments 3–7 are reddish brown, with pale intersegmental regions and distinct black apical rings. Segments 8 and 9 carry broad foliations; the one on segment 8 is broad, while the one on segment 9 is reduced. The upper halves of segments 8 and 9 are reddish brown, while the basal halves are pale. Segment 10 is apically reddish brown, with a pale terminal edge. The secondary genitalia are black (Fig. <xref ref-type="fig" rid="F5">5</xref>).</p><fig id="F5" position="float" orientation="portrait"><object-id xmlns:xlink="http://www.w3.org/1999/xlink" content-type="doi" xlink:type="simple">10.3897/zookeys.1265.168108.figure5</object-id><object-id xmlns:xlink="http://www.w3.org/1999/xlink" content-type="arpha" xlink:type="simple">6EBD0DB1-83E5-5116-9766-B634DB35EEDF</object-id><label>Figure 5.</label><caption><p>Secondary genitalia of <italic><tp:taxon-name><tp:taxon-name-part taxon-name-part-type="genus" reg="Paragomphus">Paragomphus</tp:taxon-name-part></tp:taxon-name></italic> species. <bold>A.</bold><italic><tp:taxon-name><tp:taxon-name-part taxon-name-part-type="genus" reg="Paragomphus">P.</tp:taxon-name-part> <tp:taxon-name-part taxon-name-part-type="species" reg="alami">alami</tp:taxon-name-part></tp:taxon-name></italic> sp. nov.; <bold>B.</bold><italic><tp:taxon-name><tp:taxon-name-part taxon-name-part-type="genus" reg="Paragomphus">P.</tp:taxon-name-part> <tp:taxon-name-part taxon-name-part-type="species" reg="lacustris">lacustris</tp:taxon-name-part></tp:taxon-name></italic>.</p></caption><graphic xmlns:xlink="http://www.w3.org/1999/xlink" xlink:href="zookeys-1265-159_article-168108__-g005.jpg" position="float" orientation="portrait" xlink:type="simple" id="oo_1502436.jpg"><uri content-type="original_file" xlink:type="simple">https://binary.pensoft.net/fig/1502436</uri></graphic></fig><p>The caudal appendages are brown, and in dorsal view, the cerci are thick, with a blunt apex ending with black teeth; the cerci are parallel to one another to their end, resembling those of other <italic><tp:taxon-name><tp:taxon-name-part taxon-name-part-type="genus" reg="Paragomphus">Paragomphus</tp:taxon-name-part></tp:taxon-name></italic> species in the <italic><tp:taxon-name><tp:taxon-name-part taxon-name-part-type="genus" reg="Paragomphus"/><tp:taxon-name-part taxon-name-part-type="species" reg="elpidius">elpidius</tp:taxon-name-part></tp:taxon-name></italic>-group. The epiproct is short, and near the apex, there is a distinct gap between its branches, forming an eye-shaped opening (Fig. <xref ref-type="fig" rid="F3">3D</xref>). In lateral view, the cerci are short, thick, and with a blunt apex terminating with a black tooth; the epiproct is short (about one-third the length of the cerci) and shorter than the epiproct in both <italic><tp:taxon-name><tp:taxon-name-part taxon-name-part-type="genus" reg="Paragomphus">P.</tp:taxon-name-part> <tp:taxon-name-part taxon-name-part-type="species" reg="lacustris">lacustris</tp:taxon-name-part></tp:taxon-name></italic> and <italic><tp:taxon-name><tp:taxon-name-part taxon-name-part-type="genus" reg="Paragomphus">P.</tp:taxon-name-part> <tp:taxon-name-part taxon-name-part-type="species" reg="elpidius">elpidius</tp:taxon-name-part></tp:taxon-name></italic>. The basal section of the epiproct is notably abbreviated, more strongly upcurved, and sharply demarcated from the apical section. As a result, the epiproct’s dorsal processes appear as two relatively sharp black teeth, which lie between the epiproct’s base and tips. The apical section is comparatively short, and its two branches lack the terminal black teeth found in <italic><tp:taxon-name><tp:taxon-name-part taxon-name-part-type="genus" reg="Paragomphus">P.</tp:taxon-name-part> <tp:taxon-name-part taxon-name-part-type="species" reg="elpidius">elpidius</tp:taxon-name-part></tp:taxon-name></italic>. In ventral view, the cerci are short, less curved, straighter toward the tips, and shorter than the <italic><tp:taxon-name><tp:taxon-name-part taxon-name-part-type="genus" reg="Paragomphus">P.</tp:taxon-name-part> <tp:taxon-name-part taxon-name-part-type="species" reg="lacustris">lacustris</tp:taxon-name-part></tp:taxon-name></italic> cerci, which are longer and more curved toward the epiproct. The epiproct of <italic><tp:taxon-name><tp:taxon-name-part taxon-name-part-type="genus" reg="Paragomphus">P.</tp:taxon-name-part> <tp:taxon-name-part taxon-name-part-type="species" reg="alami">alami</tp:taxon-name-part></tp:taxon-name></italic>, in ventral view, shows a distinct form that separates it from all other <italic><tp:taxon-name><tp:taxon-name-part taxon-name-part-type="genus" reg="Paragomphus"/><tp:taxon-name-part taxon-name-part-type="species" reg="elpidius">elpidius</tp:taxon-name-part></tp:taxon-name></italic>-group species; at the end, each branch is triangular (Fig. <xref ref-type="fig" rid="F3">3G</xref>).</p><p>The female is similar to male but lacks foliations on S8 and S9 (Fig. <xref ref-type="fig" rid="F6">6</xref>).</p><fig id="F6" position="float" orientation="portrait"><object-id xmlns:xlink="http://www.w3.org/1999/xlink" content-type="doi" xlink:type="simple">10.3897/zookeys.1265.168108.figure6</object-id><object-id xmlns:xlink="http://www.w3.org/1999/xlink" content-type="arpha" xlink:type="simple">8B9AD8C9-4B53-5371-AB54-DEADA61B6F02</object-id><label>Figure 6.</label><caption><p>(mirrored). Comparison of female coloration and stripe patterns in <italic><tp:taxon-name><tp:taxon-name-part taxon-name-part-type="genus" reg="Paragomphus">Paragomphus</tp:taxon-name-part></tp:taxon-name></italic> species. <bold>A.</bold><italic><tp:taxon-name><tp:taxon-name-part taxon-name-part-type="genus" reg="Paragomphus">P.</tp:taxon-name-part> <tp:taxon-name-part taxon-name-part-type="species" reg="elpidius">elpidius</tp:taxon-name-part></tp:taxon-name></italic>; <bold>B.</bold><italic><tp:taxon-name><tp:taxon-name-part taxon-name-part-type="genus" reg="Paragomphus">P.</tp:taxon-name-part> <tp:taxon-name-part taxon-name-part-type="species" reg="alami">alami</tp:taxon-name-part></tp:taxon-name></italic> sp. nov. Note the small foliations on abdominal segments 8 and 9 in <italic><tp:taxon-name><tp:taxon-name-part taxon-name-part-type="genus" reg="Paragomphus">P.</tp:taxon-name-part> <tp:taxon-name-part taxon-name-part-type="species" reg="elpidius">elpidius</tp:taxon-name-part></tp:taxon-name></italic>, which are absent in <italic><tp:taxon-name><tp:taxon-name-part taxon-name-part-type="genus" reg="Paragomphus">P.</tp:taxon-name-part> <tp:taxon-name-part taxon-name-part-type="species" reg="alami">alami</tp:taxon-name-part></tp:taxon-name></italic> sp. nov. Note also that the thoracic stripes in <italic><tp:taxon-name><tp:taxon-name-part taxon-name-part-type="genus" reg="Paragomphus">P.</tp:taxon-name-part> <tp:taxon-name-part taxon-name-part-type="species" reg="alami">alami</tp:taxon-name-part></tp:taxon-name></italic> sp. nov. are fine and poorly defined, while in <italic><tp:taxon-name><tp:taxon-name-part taxon-name-part-type="genus" reg="Paragomphus">P.</tp:taxon-name-part> <tp:taxon-name-part taxon-name-part-type="species" reg="elpidius">elpidius</tp:taxon-name-part></tp:taxon-name></italic> they are sharp, bold, and well defined. Also, the pterostigma is yellowish green in <italic><tp:taxon-name><tp:taxon-name-part taxon-name-part-type="genus" reg="Paragomphus">P.</tp:taxon-name-part> <tp:taxon-name-part taxon-name-part-type="species" reg="alami">alami</tp:taxon-name-part></tp:taxon-name></italic> sp. nov., while it is brown in <italic><tp:taxon-name><tp:taxon-name-part taxon-name-part-type="genus" reg="Paragomphus">P.</tp:taxon-name-part> <tp:taxon-name-part taxon-name-part-type="species" reg="elpidius">elpidius</tp:taxon-name-part></tp:taxon-name></italic>. Photo credits: (<bold>A</bold>) John Wilkinson, (<bold>B</bold>) Mohamed Salah.</p></caption><graphic xmlns:xlink="http://www.w3.org/1999/xlink" xlink:href="zookeys-1265-159_article-168108__-g006.jpg" position="float" orientation="portrait" xlink:type="simple" id="oo_1502437.jpg"><uri content-type="original_file" xlink:type="simple">https://binary.pensoft.net/fig/1502437</uri></graphic></fig></tp:treatment-sec><tp:treatment-sec sec-type="etymology" id="SECID0ELCBG"><title>Etymology.</title><p>The species is named in honour of the late Sudanese scientist Dr Tigani Mohammed Hassan Alam, whose lifelong dedication to documenting and safeguarding Sudan’s wildlife left a profound impact on conservation efforts across the country. Although his contributions were not formally recorded in the academic literature, his influence endures through the generations of Sudanese youth he inspired to appreciate and protect the nation’s natural heritage.</p></tp:treatment-sec><tp:treatment-sec sec-type="distribution" id="SECID0EQCBG"><title>Distribution, habitat, and biology.</title><p><italic><tp:taxon-name><tp:taxon-name-part taxon-name-part-type="genus" reg="Paragomphus">Paragomphus</tp:taxon-name-part> <tp:taxon-name-part taxon-name-part-type="species" reg="alami">alami</tp:taxon-name-part></tp:taxon-name></italic> was first recorded on 15 July 2017 in Sunt Forest (<named-content xmlns:xlink="http://www.w3.org/1999/xlink" content-type="dwc:verbatimCoordinates" xlink:type="simple"><named-content content-type="geo-json" specific-use="{&#34;type&#34;:&#34;Point&#34;,&#34;coordinates&#34;:[32.499722,15.601389]}" id="NCID0EEDBG" xlink:type="simple">15°36'05"N, 32°29'59"E</named-content></named-content>; 378 m a.s.l), a riparian woodland on the eastern bank of the White Nile River, which is dominated by <italic><tp:taxon-name><tp:taxon-name-part taxon-name-part-type="genus" reg="Vachellia">Vachellia</tp:taxon-name-part> <tp:taxon-name-part taxon-name-part-type="species" reg="nilotica">nilotica</tp:taxon-name-part></tp:taxon-name></italic>. At the time, the species was misidentified as <italic><tp:taxon-name><tp:taxon-name-part taxon-name-part-type="genus" reg="Paragomphus">Paragomphus</tp:taxon-name-part> <tp:taxon-name-part taxon-name-part-type="species" reg="genei">genei</tp:taxon-name-part></tp:taxon-name></italic>.</p><p>Between 2017 and 2023 it was recorded from five localities along the White Nile (Fig. <xref ref-type="fig" rid="F7">7</xref>). The species showed a strong seasonal occurrence in floodplain habitats along the White Nile. It was most abundant between June and September, particularly in areas with dense <italic><tp:taxon-name><tp:taxon-name-part taxon-name-part-type="genus" reg="Vachellia">Vachellia</tp:taxon-name-part> <tp:taxon-name-part taxon-name-part-type="species" reg="nilotica">nilotica</tp:taxon-name-part></tp:taxon-name></italic> cover such as at Jebel Aulia and Al-Dabbasin Bridge, where as many as 300–400 individuals were recorded during peak periods; they usually disappeared completely by October. In 2018, the <italic><tp:taxon-name><tp:taxon-name-part taxon-name-part-type="genus" reg="Vachellia">V.</tp:taxon-name-part> <tp:taxon-name-part taxon-name-part-type="species" reg="nilotica">nilotica</tp:taxon-name-part></tp:taxon-name></italic> tree cover at Al-Dabbasin Bridge was completely removed, leading to a sharp decline in the number of individuals observed, with only a single female recorded afterwards. This suggests a sensitivity to deforestation.</p><fig id="F7" position="float" orientation="portrait"><object-id xmlns:xlink="http://www.w3.org/1999/xlink" content-type="doi" xlink:type="simple">10.3897/zookeys.1265.168108.figure7</object-id><object-id xmlns:xlink="http://www.w3.org/1999/xlink" content-type="arpha" xlink:type="simple">5D62051C-42D8-53AB-88F9-1913D4A7E29C</object-id><label>Figure 7.</label><caption><p>Map shows occurrence records of the <italic><tp:taxon-name><tp:taxon-name-part taxon-name-part-type="genus" reg="Paragomphus">Paragomphus</tp:taxon-name-part> <tp:taxon-name-part taxon-name-part-type="species" reg="alami">alami</tp:taxon-name-part></tp:taxon-name></italic> sp. nov.</p></caption><graphic xmlns:xlink="http://www.w3.org/1999/xlink" xlink:href="zookeys-1265-159_article-168108__-g007.jpg" position="float" orientation="portrait" xlink:type="simple" id="oo_1502438.jpg"><uri content-type="original_file" xlink:type="simple">https://binary.pensoft.net/fig/1502438</uri></graphic></fig><p><italic><tp:taxon-name><tp:taxon-name-part taxon-name-part-type="genus" reg="Paragomphus">Paragomphus</tp:taxon-name-part> <tp:taxon-name-part taxon-name-part-type="species" reg="alami">alami</tp:taxon-name-part></tp:taxon-name></italic> appears to be restricted to large, sandy rivers with well-developed riparian vegetation, particularly <italic><tp:taxon-name><tp:taxon-name-part taxon-name-part-type="genus" reg="Vachellia">Vachellia</tp:taxon-name-part></tp:taxon-name></italic>-dominated floodplains (Fig. <xref ref-type="fig" rid="F8">8</xref>). The presence of adult stages appear to be associated with the density of <italic><tp:taxon-name><tp:taxon-name-part taxon-name-part-type="genus" reg="Vachellia">Vachellia</tp:taxon-name-part></tp:taxon-name></italic> cover in surrounding floodplain habitats. Field observations suggest a flight period extending from early June to late September, with only a few individuals observed in early October. Adult emergence likely begins in early June. Adults are often seen resting on high branches in <italic><tp:taxon-name><tp:taxon-name-part taxon-name-part-type="genus" reg="Vachellia">Vachellia</tp:taxon-name-part></tp:taxon-name></italic> trees, possibly due to advantageous camouflage. Individuals can occasionally be seen perched on branches and fallen trees closer to the ground. Mating has only been observed at dusk. These ecological associations are based solely on adult-stage observations; larval habitat preferences remain unknown.</p><fig id="F8" position="float" orientation="portrait"><object-id xmlns:xlink="http://www.w3.org/1999/xlink" content-type="doi" xlink:type="simple">10.3897/zookeys.1265.168108.figure8</object-id><object-id xmlns:xlink="http://www.w3.org/1999/xlink" content-type="arpha" xlink:type="simple">24372F4B-5BE6-5547-A999-5752C53C2585</object-id><label>Figure 8.</label><caption><p>Floodplain on the western bank of the White Nile River, north of Jebel Aulia Dam, during the flooding season; photographed on 15 September 2019.</p></caption><graphic xmlns:xlink="http://www.w3.org/1999/xlink" xlink:href="zookeys-1265-159_article-168108__-g008.jpg" position="float" orientation="portrait" xlink:type="simple" id="oo_1502439.jpg"><uri content-type="original_file" xlink:type="simple">https://binary.pensoft.net/fig/1502439</uri></graphic></fig></tp:treatment-sec></tp:taxon-treatment>
